# Supplementary material for: Histone and Histone Acetylation-Related Alterations of Gene Expression in Uninvolved Psoriatic Skin and Their Effects on Cell Proliferation, Differentiation, and Immune Responses
Source: Int J Mol Sci. 2023 Sep 26;24(19):14551. doi: 10.3390/ijms241914551 (PMC10572426; doi:10.3390/ijms241914551)
Supplement: Supplementary file 1 [file ijms-24-14551-s001.zip]

Archive with 3 entries (3 files):
- supplementary figure S1.pdf
- Supplementary Table S1.xlsx
- Supplementary Table S2.xlsx
